# Supplementary material for: The Effect of Nitrogen Content on Archaeal Diversity in an Arctic Lake Region
Source: Microorganisms. 2019 Nov 8;7(11):543. doi: 10.3390/microorganisms7110543 (PMC6920864; doi:10.3390/microorganisms7110543)
Supplement: Supplementary file 1 [file microorganisms-07-00543-s001.zip]

Archive with 1 entries (1 files):
- microorganisms-629699-supplementary.xls
