# Supplementary material for: The Effect of Nitrogen Content on Archaeal Diversity in an Arctic Lake Region
Source: Microorganisms. 2019 Nov 8;7(11):543. doi: 10.3390/microorganisms7110543 (PMC6920864; doi:10.3390/microorganisms7110543)
Supplement: Supplementary file 1 [file microorganisms-07-00543-s001.zip › microorganisms-629699-supplementary.xls]

## Sheet: 1-sel_top_table
OTU ID	Hill.1	Hill.2	Hill.3	Up.1	Up.2	Up.3	Down.1	Down.2	Down.3	Sedi.1	Sedi.2	Sedi.3
Archaea_unclassified	0.473866	0.537689	0.395795	0.441581	0.459106	0.456379	0.261984	0.400866	0.359543	0.40726	0.394542	0.31188
Thaumarchaeota_unclassified	0.173953	0.223035	0.462727	0.336071	0.280379	0.214297	0.541461	0.453495	0.57338	0.102852	0.0591415	0.0386009
Candidatus_Nitrososphaera	0.343091	0.233139	0.130221	0.218181	0.256872	0.326629	0.192416	0.143018	0.0406332	0.0311499	0.0279279	0.0172522
Methanobacterium	0.000919814	0.00117778	0.00469017	0.00182054	0.00101991	0.00088124	0.000534117	0.000748783	0.00111404	0.110889	0.350768	0.474003
Candidatus_Methanoperedens	0.00102803	0.000743863	0.00187607	0.000566389	0.000631374	0.000777565	0.000489607	0.00101621	0.000820874	0.321952	0.100159	0.0999685
